# Supplementary material for: A Combination of Chromatography with Tandem Mass Spectrometry Systems (UPLC-MS/MS and GC-MS/MS), Modified QuEChERS Extraction and Mixed-Mode SPE Clean-Up Method for the Analysis of 656 Pesticide Residues in Rice
Source: Foods. 2021 Oct 14;10(10):2455. doi: 10.3390/foods10102455 (PMC8536010; doi:10.3390/foods10102455)
Supplement: Supplementary file 1 [file foods-10-02455-s001.zip]

Archive with 1 entries (1 files):
- foods-1418983-supplementary.pdf
